# Supplementary material for: Characterization of Phytoplankton-Derived Amino Acids and Tracing the Source of Organic Carbon Using Stable Isotopes in the Amundsen Sea
Source: Mar Drugs. 2024 Oct 18;22(10):476. doi: 10.3390/md22100476 (PMC11509804; doi:10.3390/md22100476)
Supplement: Supplementary file 1 [file marinedrugs-22-00476-s001.zip]

Archive with 1 entries (1 files):
- marinedrugs-3228308-supplementary.pdf
